# Supplementary material for: Europium(III) Meets Etidronic Acid (HEDP): A Coordination Study Combining Spectroscopic, Spectrometric, and Quantum Chemical Methods
Source: Molecules. 2023 May 31;28(11):4469. doi: 10.3390/molecules28114469 (PMC10254137; doi:10.3390/molecules28114469)
Supplement: Supplementary file 1 [file molecules-28-04469-s001.zip]

Archive with 1 entries (1 files):
- molecules-2415227-supplementary.pdf
